# Supplementary material for: Beyond Screen Time: Stress, Loneliness, Emotional Competence and Problematic Internet Use in Adolescence
Source: Healthcare (Basel). 2026 Apr 9;14(8):986. doi: 10.3390/healthcare14080986 (PMC13115697; doi:10.3390/healthcare14080986)
Supplement: Supplementary file 1 [file healthcare-14-00986-s001.zip]

Archive with 1 entries (1 files):
- healthcare-4158872-supplementary.pdf
